# Supplementary material for: CTP promotes efficient ParB-dependent DNA condensation by facilitating one-dimensional diffusion from parS
Source: eLife. 2021 Jul 12;10:e67554. doi: 10.7554/eLife.67554 (PMC8299390; doi:10.7554/eLife.67554)
Supplement: Supplementary file 5 [file elife-67554-video1.gif]

<?xml version="1.0" encoding="UTF-8"?>
<Error><Code>AccessDenied</Code><Message>Access Denied</Message><RequestId>6QZ2XY3260YR6GMA</RequestId><HostId>Xeof/KQZq1BSC8QJmAVa6/46oqWkfrJhzjha6Zy7M62x6gVW+iJYjQ2tKkC4ANv55DZoOkM6uJE=</HostId></Error>
