# Supplementary material for: CTP promotes efficient ParB-dependent DNA condensation by facilitating one-dimensional diffusion from parS
Source: eLife. 2021 Jul 12;10:e67554. doi: 10.7554/eLife.67554 (PMC8299390; doi:10.7554/eLife.67554)
Supplement: Supplementary file 6 [file elife-67554-video2.gif]

<?xml version="1.0" encoding="UTF-8"?>
<Error><Code>AccessDenied</Code><Message>Access Denied</Message><RequestId>6QZC2RHQXSN3MZ9G</RequestId><HostId>jBENwy09lTUD4plnUxf4wDKRZELfQ8VV1BYTBo3ZZq9H+8sXThzSW3FuIH393k6TbBVJt/sTyTY=</HostId></Error>
